# Supplementary material for: Characterisation of T cell receptor repertoires in coeliac disease
Source: J Clin Pathol. 2022 Dec 15;77(2):116–24. doi: 10.1136/jcp-2022-208541 (PMC10850686; doi:10.1136/jcp-2022-208541)
Supplement: Supplementary data [file jcp-2022-208541supp005.XLSX]

## Sheet: Table S4
			Celiac Disease		Without Disease
Locus	Sample Origin	AminoAcid	Number of subjects in whom the amino acid was detected (at any level)	Number of subjects in whom the amino acid was not detected	Number of subjects in whom the amino acid was detected (at any level)	Number of subjects in whom the amino acid was not detected	Fisher Exact p	Mann-Whitney p	Bonferroni Adjusted Mann Whitney p
TRG	IEC	CATWDRPEKLF	21	0	4	4	0.002947	0.002262	0.013572
TRG	IEC	CATWDGSYYKKLF	21	0	4	4	0.002947	0.1017	0.6102
TRG	IEC	CATWDGLNYYKKLF	20	1	4	4	0.01285	0.001895	0.01137
TRG	IEC	CATWDRLYYKKLF	21	0	5	3	0.01533	0.0337	0.2022
TRG	IEC	CATWDRPNYYKKLF	21	0	5	3	0.01533	0.0337	0.2022
TRG	IEC	CATWDRNYYKKLF	21	0	5	3	0.01533	0.04277	0.25662
TRG	IEC	CATWDRRYYKKLF	20	1	5	3	0.05246	0.01107
TRG	IEC	CATWGYKKLF	20	1	5	3	0.05246	0.022
TRG	IEC	CATWDGPNYYKKLF	20	1	5	3	0.05246	0.02462
TRG	IEC	CATWDGLGYKKLF	20	1	5	3	0.05246	0.3533
TRG	IEC	CATWDYYKKLF	21	0	6	2	0.06897	0.02639
TRG	IEC	CATWDRYYKKLF	21	0	6	2	0.06897	0.4792
TRG	IEC	CATWGNYYKKLF	19	2	5	3	0.1119	0.008871
TRG	IEC	CATWVYYKKLF	19	2	5	3	0.1119	0.04236
TRG	IEC	CATWDGRSDWIKTF	19	2	5	3	0.1119	0.05967
TRG	IEC	CATWDGSNYYKKLF	19	2	5	3	0.1119	0.3402
TRG	IEC	CATWDGKKLF	20	1	6	2	0.1762	0.479
TRG	IEC	CATWDRRYKKLF	20	1	6	2	0.1762	0.6428
TRG	IEC	CAAWDYYKKLF	21	0	7	1	0.2759	0.004932
TRG	IEC	CATWDGLYYKKLF	21	0	7	1	0.2759	0.009185
TRG	IEC	CATWDGPGYKKLF	19	2	6	2	0.3	0.04786
TRG	IEC	CATWDGYKKLF	19	2	6	2	0.3	0.2128
TRG	IEC	CATWDRPGYKKLF	19	2	6	2	0.3	0.3408
TRG	IEC	CATWDGPYKKLF	19	2	6	2	0.3	0.3926
TRG	IEC	CATWDGPGYYKKLF	20	1	7	1	0.4828	0.001278
TRG	IEC	CATWDGRYKKLF	20	1	7	1	0.4828	0.02809
TRG	IEC	CATWENYYKKLF	20	1	7	1	0.4828	0.1432
TRG	IEC	CATWDKKLF	20	1	7	1	0.4828	0.3538
TRG	IEC	CATWDGNYYKKLF	20	1	7	1	0.4828	0.5914
TRG	IEC	CATWDYKKLF	20	1	7	1	0.4828	0.6962
TRG	IEC	CATWDTTGWFKIF	18	3	8	0	0.5402	0.7883
TRG	IEC	CATWDGPDYKKLF	18	3	8	0	0.5402	0.9029
TRG	IEC	CATWDNYYKKLF	18	3	6	2	0.5968	0.1013
TRG	IEC	CATWDLYYKKLF	18	3	6	2	0.5968	0.1786
TRG	IEC	CATWDGPEKLF	18	3	6	2	0.5968	0.2503
TRG	IEC	CATWDGPGKLF	18	3	6	2	0.5968	0.316
TRG	IEC	CATWDGRKKLF	18	3	6	2	0.5968	0.7137
TRG	IEC	CATWDGGYKKLF	18	3	6	2	0.5968	0.7505
TRG	IEC	CATWDRPYYKKLF	19	2	7	1	1	0.02982
TRG	IEC	CATWDGYYKKLF	21	0	8	0	1	0.06655
TRG	IEC	CATWGYYKKLF	19	2	7	1	1	0.1126
TRG	IEC	CATWDGPRYKKLF	18	3	7	1	1	0.2219
TRG	IEC	CATWVNYYKKLF	19	2	7	1	1	0.272
TRG	IEC	CATWDGPYYKKLF	19	2	8	0	1	0.4792
TRG	IEC	CATWNYYKKLF	18	3	7	1	1	0.3533
TRG	IEC	CATWDGRGYKKLF	18	3	7	1	1	0.8835
TRG	IEC	CATWDSYYKKLF	19	2	7	1	1	0.9029
TRG	IEC	CAAWDYTTGWFKIF	18	3	7	1	1	0.961
